# Supplementary material for: Dormant spores sense amino acids through the B subunits of their germination receptors
Source: Nat Commun. 2021 Nov 25;12:6842. doi: 10.1038/s41467-021-27235-2 (PMC8617281; doi:10.1038/s41467-021-27235-2)
Supplement: Supplementary file 4 — Source Data [file 41467_2021_27235_MOESM4_ESM.zip]

Archive with 6 entries (5 files):
- Source data/
- __MACOSX/._Source data
- Source data/Source Data Artzi et al.docx
- __MACOSX/Source data/._Source Data Artzi et al.docx
- Source data/Source data file.xlsx
- __MACOSX/Source data/._Source data file.xlsx
