# Supplementary material for: Dormant spores sense amino acids through the B subunits of their germination receptors
Source: Nat Commun. 2021 Nov 25;12:6842. doi: 10.1038/s41467-021-27235-2 (PMC8617281; doi:10.1038/s41467-021-27235-2)
Supplement: Supplementary file 4 — Source Data [file 41467_2021_27235_MOESM4_ESM.zip › Source data/Source data file.xlsx]

## Sheet: Figure 2b 
Time [min]	∆5		∆5 gerAA/AB [G25A]/AC		∆5 gerAA/AB [G200A]/AC		∆5 gerAA/AB/AC			L-Ala 1 mM
2.01203	96.4059	95.8609	99.4293	99.2737	98.4115	97.2036	96.1431	96.8637
10.0623	98.975	99.1566	102.542	102.698	101.273	100.092	90.2709	91.6322
20.1251	99.5978	99.9092	103.839	104.566	105.159	101.405	70.9996	72.094
30.1869	99.0528	98.975	102.853	103.761	105.291	101.982	62.9387	63.4993
40.251	98.3781	98.2743	102.283	102.75	105.133	101.93	60.6433	61.0436
50.3119	98.1186	97.7812	101.427	101.972	104.608	102.166	59.2553	59.2553
60.3745	97.911	97.4179	101.038	101.79	104.109	102.035	58.1876	58.3478
70.4367	97.7293	97.3141	100.83	101.582	104.004	101.72	57.547	57.6538
80.4978	97.5736	97.6255	100.623	101.141	103.584	101.352	57.0132	57.0666
90.5594	97.5736	97.0546	100.363	100.96	102.928	99.6193	56.6128	56.773
100.62	97.6774	97.2363	100.311	100.882	102.98	99.383	56.2659	56.5061
110.68	97.5217	96.9249	100.156	100.778	102.718	99.3567	55.9722	56.1324
120.743	97.2622	97.0806	99.9222	100.493	102.639	99.0154	55.6519	55.8655
130.802	97.5477	96.8211	99.7925	100.571	102.087	99.0941	55.6253	55.7053
140.865	97.3401	96.873	99.6887	100.182	102.271	100.144	55.5185	55.5719
150.925	97.4179	96.7692	99.7925	100.052	102.297	98.9366	55.1982	55.5185
160.988	97.1844	96.4318	99.5331	99.6887	101.904	98.8578	55.038	55.1181
171.048	97.0027	96.6654	99.2996	99.2996	101.746	98.7528	54.9313	55.0914
181.112	96.7173	96.4059	99.5071	99.7665	101.746	98.9629	54.7978	54.8779
191.174	96.6654	96.4059	99.4553	98.9883	100.985	98.7003	54.6643	54.8245
201.236	96.6394	96.3799	99.118	98.8846	101.273	98.464	54.5576	54.691
211.297	96.328	96.3021	99.2996	98.8846	100.827	98.1751	54.5309	54.611
221.361	96.4318	96.3021	99.2218	98.9883	101.247	98.464	54.4508	54.5843
231.421	96.1983	96.354	98.9883	98.7549	100.88	97.8601	54.4241	54.5309
239.47	96.1464	96.1204	99.0921	99.2996	100.223	97.7025	54.3974	54.5042

## Sheet: Figure 3a 
Time [min]	∆5		∆5 gerAA/AB/AC		∆5 GerAB [V101A]		∆5 GerAB [V101C]			L-Ala 1 mM
0	96.4059	95.8609	100.829	100.829	99.4304	99.0823	97.3307	95.7357
10.0033	98.975	99.1566	88.2823	88.9157	94.2405	93.9873	94.694	93.0339
20.0033	99.5978	99.9092	71.4523	72.2968	85.0949	84.9367	85.1237	83.4961
30.005	99.0528	98.975	64.1532	64.485	80.6013	79.8734	77.2135	76.0091
40.0067	98.3781	98.2743	62.2531	62.2229	78.7342	77.8481	74.3164	72.9818
50.0083	98.1186	97.7812	62.7356	62.2531	76.1709	76.076	72.7214	71.3542
60.0117	97.911	97.4179	60.6243	60.6847	75.0949	75.2532	72.7865	71.7448
70.0167	97.7293	97.3141	61.5895	61.6197	75.0633	74.8418	71.7773	69.4987
80.0183	97.5736	97.6255	61.1673	61.1069	74.4304	73.7342	70.8984	68.75
90.0217	97.5736	97.0546	61.1673	60.9863	75.5063	73.3861	71.5169	69.694
100.02	97.6774	97.2363	60.4434	60.383	75.3165	72.8481	70.4427	68.457
110.023	97.5217	96.9249	61.0768	60.6243	75.5063	72.5949	70.4427	69.2057
120.022	97.2622	97.0806	60.7751	60.2021	75.0633	72.4684	69.043	67.5456
130.023	97.5477	96.8211	59.81	60.0211	75.1266	72.1519	69.6289	67.2852
140.023	97.3401	96.873	59.0258	58.9051	75	73.038	69.2057	67.3177
150.025	97.4179	96.7692	59.6893	59.6893	74.7152	71.5506	68.457	66.1784
160.025	97.1844	96.4318	58.6638	59.2972	74.4304	71.4873	68.2292	65.9505
170.027	97.0027	96.6654	57.759	58.2718	74.4304	72.0886	68.8477	65.918
180.028	96.7173	96.4059	58.1511	58.7543	74.1139	72.1519	67.7409	65.5599
190.03	96.6654	96.4059	59.3274	59.4179	73.7975	72.4051	67.7734	65.7227
200.033	96.6394	96.3799	58.3622	59.1766	73.7975	72.943	67.7083	65.4622
210.033	96.328	96.3021	59.2972	59.2369	73.481	72.7532	68.1966	65.8854
220.033	96.4318	96.3021	57.005	57.6082	73.4494	72.1835	67.9362	64.7786
230.033	96.1983	96.354	59.1766	59.1766	73.5443	72.7532	67.6758	65.1042
238.035	96.1464	96.1204	58.0908	57.9701	72.7848	72.4684	67.2526	64.5833

## Sheet: Figure 3b
Time [min]	∆5 gerAA/AB/AC		∆5 gerAA/AB[V101A]/AC		∆5 gerAA/AB[V101C]/AC			L-Leu 5 mM
0	99.5299	98.4276	99.9833	99.4156	100.412	99.6954
10.0233	101.151	99.8217	101.252	99.8163	92.7791	92.2057
20.0467	102.999	100.502	97.9128	96.2431	82.1358	81.9925
30.0717	102.74	99.8217	92.7367	90.4659	76.3304	75.9362
40.0967	103.972	99.4326	88.4622	85.8908	74.0011	73.6427
50.12	102.61	99.5623	85.824	83.1524	72.7468	72.6035
60.1467	102.642	99.1733	83.1858	81.2156	72.1376	71.8151
70.17	101.734	99.0112	80.4809	79.98	71.7076	71.3851
80.1967	101.897	99.1085	79.1785	78.8779	71.3492	71.0625
90.2217	101.734	98.9788	78.377	78.3102	70.9909	70.5967
100.245	101.475	99.1409	77.5422	77.9763	70.7042	70.4175
110.273	102.286	98.8815	77.1748	77.275	70.4892	70.5608
120.298	101.151	98.8815	76.3066	76.34	70.2025	70.095
130.322	101.183	98.8491	76.0728	75.8056	70.095	69.9158
140.348	101.313	99.3354	75.5051	74.8706	69.8083	69.5216
150.373	101.345	98.8167	74.9708	74.737	69.6649	69.4499
160.397	101.41	98.8815	74.5033	74.2361	69.5216	69.1991
170.422	101.054	98.7842	74.5033	73.7018	69.2349	68.984
180.447	101.54	99.1085	73.9022	73.3011	69.1991	68.8765
190.472	102.026	99.2381	73.4012	73.3011	69.1991	68.7332
200.497	101.345	99.1733	73.3011	73.1007	69.0557	68.6257
210.52	101.345	98.9463	72.9003	73.3345	68.8049	68.6615
220.545	101.572	98.9788	72.7	72.8335	68.6615	68.339
230.567	100.859	98.9788	72.4662	72.4996	68.4823	68.1598
238.585	100.535	99.0112	72.2992	72.3326	68.3748	68.124

## Sheet: Figure 3d
Time [min]	5 mM L-Leu		L-Leu:D-Ala 1:0.5		L-Leu:D-Ala 1:0.25		L-Leu:D-Ala 1:0.125			GerAB [V101C]
0	101.127	99.5493	103.541	101.384	101.545	100.258	99.8712	100.998
10.0217	93.7862	92.2408	100.966	100.322	101.61	98.8088	99.678	99.5493
20.0467	80.2962	79.5235	101.642	101.481	102.157	99.3561	99.7102	99.2595
30.07	74.6619	73.9536	102.865	102.672	102.543	99.4205	98.519	98.0683
40.0967	72.5048	72.9234	103.187	102.994	102.157	99.0019	97.199	96.6194
50.1217	71.6677	70.9272	103.96	102.93	101.03	98.9375	95.235	95.0418
60.145	70.7019	70.2833	104.346	102.125	100.483	98.2292	94.3336	94.3013
70.17	70.6375	70.2511	104.218	102.769	99.5493	97.2956	92.434	92.3374
80.1933	69.3496	70.0258	105.473	103.187	99.4205	97.1024	91.3715	92.2086
90.2183	69.5106	69.0277	105.087	101.9	99.5815	96.2653	90.1481	90.2769
100.243	68.8989	70.3155	104.668	102.865	99.3239	96.0721	89.1822	89.2466
110.268	68.3194	69.1565	105.119	103.541	99.8712	95.718	88.6027	88.3129
120.292	67.933	67.0959	104.314	103.831	99.4205	94.5589	87.7978	87.2827
130.318	67.9974	67.2569	103.896	103.252	98.2936	94.0116	86.8319	86.8319
140.342	67.5467	67.9652	103.96	104.507	96.8126	93.593	85.9304	86.3812
150.367	71.8287	66.5486	104.411	104.701	96.1365	93.3355	84.8358	85.2544
160.392	67.5467	66.291	103.703	103.413	96.0399	93.1423	85.2544	84.9646
170.415	71.0882	65.9691	103.284	103.155	96.6838	92.7237	84.0953	84.6104
180.44	68.2872	65.6149	102.93	102.704	96.2331	91.9189	83.8699	83.9987
190.467	70.0258	65.3896	103.703	102.769	95.2028	92.1442	82.9684	83.9021
200.49	66.1301	65.0676	102.962	101.513	95.4282	91.4681	82.1636	82.4855
210.515	65.7115	64.5203	102.318	102.479	93.1101	90.953	81.745	82.5177
220.542	69.6716	66.613	102.093	101.481	94.2369	90.4057	81.584	81.3265
230.563	65.7437	65.2608	103.767	100.29	93.9472	90.8564	80.5216	81.1333
238.583	65.454	64.3271	103.187	99.839	93.4643	90.8242	80.8113	81.0367

## Sheet: Figure 3e
Time [min]	∆5 gerAA/AB/AC		∆5 gerAA/AB[L199S]/AC			5 mM L-Ser
0	99.1035	100.38	100	97.6435
10.0217	98.9211	100.015	98.3737	96.9466
20.0467	99.7721	101.109	92.5324	90.2755
30.0683	102.234	102.872	84.069	81.8122
40.0917	103.966	103.145	78.2941	76.2695
50.11	104.635	103.176	75.0083	73.0833
60.135	104.695	103.237	72.8178	71.2247
70.16	105.182	103.662	71.0256	69.6648
80.1817	104.118	103.206	70.229	68.8682
90.2	104.27	102.203	69.3329	68.0053
100.225	104.574	101.839	68.6359	67.242
110.243	104.24	102.598	67.6734	66.6114
120.268	105.06	101.991	67.4411	66.3126
130.292	104.057	101.96	66.8105	65.9808
140.313	103.237	102.142	66.6114	65.6157
150.338	103.358	102.538	66.2794	65.2838
160.36	104.27	102.082	66.0139	65.1842
170.383	103.996	101.049	65.682	64.8855
180.4	105.334	101.261	65.4165	64.4208
190.423	104.726	101.079	65.2838	64.8523
200.447	104.969	101.2	64.8191	64.0889
210.468	104.878	101.839	65.317	64.4208
220.493	104.939	101.231	64.7527	63.8234
230.517	105.242	101.2	64.5536	63.757
238.535	105.516	101.352	64.62	63.4915

## Sheet: Supplementary Figure 2
Time [min]	∆5		wt		∆4		∆5 gerAA/AB/AC			L-Ala 1 mM
0	97.491	99.0225	98.593	102.446	98.1395	99.0698	96.493	99.4756
10.025	99.8045	99.8045	100.737	101.641	98.7043	98.6047	95.2802	95.8046
20.0483	101.466	101.336	84.0201	87.6047	85.216	85.3156	80.1704	79.6132
30.075	101.922	102.053	66.1642	68.3752	66.9103	66.6445	67.1583	67.6172
40.0983	102.02	102.965	61.3735	62.1106	61.2292	61.0299	63.0285	63.8151
50.125	102.183	102.314	59.8325	60.603	59.5681	59.1694	61.4553	62.1436
60.15	101.531	102.802	59.1625	59.6315	58.6046	58.1728	60.4392	61.1603
70.1733	102.281	103.552	58.861	59.129	57.8738	57.7741	59.8492	60.6031
80.2	102.346	103.649	58.2915	58.8945	58.0067	57.309	59.587	60.0131
90.2233	102.9	103.584	57.7219	58.4925	57.1429	56.9435	58.8332	59.6853
100.248	102.574	103.91	57.5879	58.124	56.9435	56.711	58.5054	59.1282
110.273	103.128	104.301	57.3869	57.9564	56.7774	57.01	58.4726	59.0298
120.3	103.877	104.953	57.2194	58.1574	56.5116	56.5781	57.8827	58.571
130.323	104.04	105.572	57.1524	58.0234	56.412	56.1794	57.8499	58.2432
140.347	104.138	105.8	57.0854	57.8559	56.2791	56.1794	57.5549	57.9482
150.373	103.91	105.376	56.7839	57.8559	56.113	55.9136	57.2927	57.8499
160.398	103.943	105.181	56.8844	57.3869	55.9468	55.7143	57.6204	57.6204
170.425	104.073	105.832	56.6164	56.9179	55.8472	55.6811	57.0633	57.5221
180.448	104.366	105.539	56.1809	56.4824	55.7475	55.4817	56.7683	57.4894
190.47	105.246	106.582	56.1809	56.1809	55.7143	55.5814	56.8994	57.2599
200.493	103.649	105.572	56.1474	55.9464	55.5814	55.2824	56.8666	56.9649
210.52	103.519	105.376	55.9799	55.6784	55.3156	55.2824	56.4405	56.7683
220.545	103.454	105.279	55.9464	55.4774	55.2824	55.0831	56.2766	56.6044
230.572	104.627	106.582	55.7119	55.3434	55.1163	55.0831	56.0472	56.67
238.59	104.92	106.321	55.8459	55.2764	55.2824	55.1495	56.0472	56.375

## Sheet: Supplementary Figure 3b
Time [min]	∆5 gerAA/AB/AC		∆5 gerAB[G25A]		∆5 gerAB[Y291S]			L-Ala 1 mM
0	98.886	97.4984	99.0605	99.1035	97.6329	98.2131
10.0167	95.4784	92.0403	98.8132	99.3154	98.5733	99.2203
20.0383	80.1114	74.204	99.1594	99.6088	98.5733	98.603
30.0617	66.4482	63.3528	99.7198	100.277	99.1245	99.7401
40.0783	62.0904	60.8512	99.8846	100.326	99.1894	100.91
50.1	60.4522	59.8441	99.7033	100.864	100.243	102.242
60.1233	59.6658	58.577	100.099	100.668	100.811	103.086
70.145	59.076	58.8044	100.462	101.125	101.394	104.532
80.1683	58.8139	58.1546	100.462	100.098	102.383	104.695
90.19	58.4862	57.8298	100.626	100.766	102.643	105.588
100.215	57.962	57.7973	100.857	101.826	103.064	106.254
110.232	57.8309	57.1475	101.187	101.679	103.534	106.368
120.255	57.8965	57.3099	100.989	101.353	103.632	106.514
130.278	57.3394	57.245	100.593	101.842	103.826	106.741
140.3	57.1101	56.6927	101.071	102.086	104.069	106.741
150.322	57.6343	56.7251	101.434	101.712	104.718	107.082
160.343	57.0118	56.4003	100.89	101.483	103.907	107.18
170.365	56.8807	56.5302	101.071	101.646	104.134	106.985
180.387	56.4875	56.3028	101.418	101.549	104.556	107.229
190.408	56.8152	56.3028	101.302	101.059	104.669	106.953
200.43	56.1271	55.5881	100.808	101.174	104.345	107.05
210.452	56.9135	55.9779	101.5	100.864	104.621	106.14
220.473	56.3565	55.718	100.676	99.9837	104.864	106.579
230.493	56.4548	55.783	101.104	100.685	104.848	107.277
238.512	56.2254	55.9129	100.972	101.255	104.588	107.196

## Sheet: Supplementary Figure 4
Time [min]	Buffer		30 µM L-Ala		100 µM L-Ala		300 µM L-Ala		1 mM L-Ala		3 mM L-Ala		10 mM L-Ala			WT GerAB
0	99.0446	100.955	101.582	103.023	100.36	100.579	100.955	101.049	98.982	102.396	99.7651	102.334	98.0736	101.049
10.025	101.363	100.642	100.579	100.517	100.642	99.4518	99.0133	98.3242	97.8857	96.946	96.6641	96.4135	95.4424	95.9436
20.0483	103.085	102.24	101.143	99.7651	95.1605	94.9413	86.9538	87.3923	81.1903	82.1926	80.971	80.3132	78.4025	79.2169
30.075	103.994	103.367	97.2592	97.1026	83.0384	83.4769	71.8559	72.3258	67.8778	67.7839	68.285	66.6876	67.2201	66.2177
40.1	104.808	103.493	94.5967	93.4691	75.1449	75.1449	65.8105	66.0611	64.0564	63.2107	65.1214	62.6468	64.2443	62.6155
50.1233	104.996	103.461	90.9319	90.2741	71.0728	70.7909	63.3673	63.3673	63.7745	61.206	64.3383	61.3312	62.9601	61.018
60.1483	104.84	103.336	88.6766	88.1441	68.9742	68.473	62.4902	62.5842	61.9264	60.4542	63.8998	60.5168	62.6468	60.3289
70.1717	105.247	103.242	86.3273	86.4839	67.5333	67.0008	61.4879	62.0517	62.083	59.7651	63.4612	60.0157	62.0204	59.7964
80.1967	105.623	103.367	84.8238	85.231	66.3117	65.9671	60.7674	61.989	61.8951	59.4518	62.8034	59.7024	61.4252	59.4205
90.2217	104.965	103.085	83.5396	84.1347	65.3093	64.9021	60.5168	61.9264	60.3289	59.1699	62.5529	59.2326	61.112	58.982
100.248	105.435	103.336	82.3806	83.101	64.8081	64.4636	60.3916	62.2709	60.4542	58.794	62.083	59.076	60.7987	58.6688
110.272	104.526	103.305	81.7854	82.4119	64.6829	64.119	59.8591	61.989	60.2349	58.794	62.0517	58.982	60.9867	58.3555
120.297	105.059	103.148	80.9397	81.8168	64.2756	63.3986	59.6085	61.7698	61.3626	58.4808	61.7385	58.6061	60.7674	58.1989
130.318	105.497	103.493	80.188	81.3156	63.8058	63.4299	59.3579	61.5505	59.953	58.1676	61.6132	58.8567	60.4855	58.0736
140.345	105.56	103.367	79.5302	81.065	63.5865	63.1167	59.4518	61.5818	60.047	58.1049	61.7385	58.6688	60.5168	58.1676
150.367	105.341	103.367	78.9037	80.7518	63.0854	62.5529	59.2013	61.1746	59.4832	58.0423	61.5505	58.5435	60.3916	57.9796
160.393	105.278	103.524	78.6844	80.5012	62.8974	62.6468	58.794	61.112	59.5145	57.6977	61.3626	58.3869	60.3602	57.9483
170.418	105.278	103.117	77.964	79.6554	62.5529	62.3336	58.3555	60.8927	59.953	57.4785	61.018	58.2615	60.0157	57.7604
180.442	104.808	102.897	77.5881	79.6554	62.3962	62.2396	58.3555	61.018	59.6398	57.3845	61.0807	58.2615	59.9217	57.6977
190.467	105.027	102.96	77.2749	78.6218	62.1143	61.6758	57.9796	60.3602	59.5458	57.1339	60.9867	58.1363	59.5771	57.5411
200.492	103.649	103.242	76.8677	78.3399	62.083	61.2686	57.9483	60.5168	59.0446	56.9773	60.8927	58.2929	59.4832	57.5098
210.517	103.461	103.117	76.4918	77.9953	61.8324	61.112	57.6038	60.7048	58.6061	56.8207	60.7987	58.1676	59.4205	57.1966
220.542	102.553	103.211	76.3665	77.7134	61.7698	61.0493	57.3532	60.9554	58.5435	56.6954	60.8301	58.2615	59.1699	56.946
230.567	103.179	103.117	75.8027	77.6194	61.2373	60.9867	56.8833	60.4542	58.2302	56.6014	60.5795	57.823	58.6688	56.852
238.587	103.211	103.242	75.4268	77.3688	61.0807	60.7361	56.6327	60.1723	58.1049	56.4761	60.5168	57.6664	58.6374	56.758
Time [min]	Buffer		30 µM L-Ala		100 µM L-Ala		300 µM L-Ala		1 mM L-Ala		3 mM L-Ala		10 mM L-Ala			GerAB [V101C]
0	100.375	99.6247	99.2658	98.4174	99.5595	98.6132	100.441	99.5268	101.485	99.1026	100.865	99.7553	103.54	100.702
10.025	100.636	99.3637	99.3963	98.7111	99.8205	98.3195	98.8742	98.1563	97.3405	95.5458	95.2194	93.6205	95.3174	92.25
20.0483	102.594	100.636	100.473	99.2005	99.1679	97.6668	95.6437	93.4247	88.3994	85.7889	85.1036	82.8194	84.9078	81.2531
30.075	102.659	100.669	100.147	98.6132	97.8953	95.9373	90.3899	87.7794	81.7099	79.2299	79.2299	77.892	78.8057	76.4236
40.1	102.496	100.734	100.473	98.8742	96.4268	94.5342	87.0941	84.5162	79.0015	76.2278	77.4025	75.1183	76.8151	74.8246
50.1233	101.909	99.8532	100.441	98.8742	95.6437	93.49	85.2341	82.9499	77.3699	75.2162	76.652	74.2046	76.1951	73.552
60.1483	102.072	99.4616	100.636	98.7763	94.7626	92.7394	84.2878	81.7099	76.652	74.433	75.9667	73.8783	75.9667	73.3562
70.1717	101.811	99.2984	100.375	98.5805	94.5016	91.7931	83.7331	80.731	75.9014	73.7804	75.6404	73.3562	75.9014	72.7035
80.1967	100.995	99.2658	100.114	97.9931	93.8489	91.4994	82.7867	80.0457	75.2815	73.5193	75.6078	72.9646	75.6404	72.4751
90.2217	101.158	99.2332	99.69	97.9931	93.5226	90.8794	82.3952	79.6867	74.9551	73.0299	74.8899	72.5404	75.3794	72.0509
100.248	101.093	98.1563	99.07	97.3079	93.4573	90.6836	81.0899	79.0994	74.4983	72.6709	75.1509	72.2793	75.5751	71.8877
110.272	101.909	97.8953	98.3195	96.9816	92.6742	90.3573	80.2741	78.7078	73.813	72.1814	74.7593	72.1162	75.2162	71.953
120.297	100.114	97.2752	98.2542	96.1658	92.3805	89.9331	79.752	78.4467	73.8783	72.2141	73.8783	71.9204	75.2815	71.0393
130.318	101.419	96.9163	97.6668	95.8395	92.4131	89.672	79.4909	78.0225	73.5193	71.8877	73.2909	71.5941	75.1509	71.1698
140.345	101.028	96.9163	97.8626	95.2521	92.1521	89.5415	80.8289	77.6636	73.3562	71.8225	73.4867	71.5614	75.1835	70.7783
150.367	101.224	97.1774	98.2542	95.1868	91.4015	88.9541	81.0899	77.4678	73.3888	71.4962	73.6499	71.2025	75.053	70.6151
160.393	100.31	96.6879	97.21	94.5995	91.3036	88.3994	80.6983	77.1088	73.0299	71.6267	73.4541	71.2678	74.8572	70.7456
170.418	99.7879	95.8068	96.9489	94.2079	91.01	88.1384	80.8941	76.7825	72.932	71.2678	73.1604	70.9741	74.3678	69.8972
180.442	99.4616	95.5458	97.0795	93.9468	90.7815	88.1057	80.9267	76.6193	72.8667	71.333	72.8341	70.9088	73.9762	69.832
190.467	99.4942	95.7089	96.9489	93.9794	90.5205	87.6162	80.372	76.4236	72.8993	71.1698	72.9972	71.1698	73.8783	69.7667
200.492	98.8742	94.73	96.7205	93.3268	90.4878	87.5836	79.5562	76.6193	72.7035	70.8435	73.0299	70.8435	73.7804	69.5383
210.517	98.1889	94.6321	96.6879	92.9679	90.6836	87.6815	79.5562	76.4562	72.932	70.8109	72.8667	70.8109	73.7151	69.5383
220.542	98.5805	94.2079	96.8184	93.0005	90.2921	87.5184	79.7194	76.3909	72.573	70.6804	72.573	70.8109	73.6172	69.9625
230.567	98.8089	93.9468	96.9489	92.511	90.0636	87.6162	80.0131	76.3583	72.7688	70.3867	72.7362	70.5172	73.4867	69.9299
238.587	98.0584	93.7184	97.5037	92.1194	89.7373	87.9752	79.9152	76.2278	72.9972	70.3541	72.8341	70.5498	73.6172	70.093
Time [min]	Buffer		30 µM L-Ala		100 µM L-Ala		300 µM L-Ala		1 mM L-Ala		3 mM L-Ala		10 mM L-Ala			GerAB [V101A]
0	100.627	99.3727	100.981	99.1797	100.37	98.1181	99.7266	99.9196	101.946	98.858	99.7909	99.5979	98.9223	98.4719
10.025	99.3405	98.3111	99.9196	98.6006	99.3727	98.0537	98.4076	98.858	96.4774	95.1906	96.027	94.4829	94.7081	93.6465
20.0483	100.338	99.7587	99.2762	98.2789	97.3782	96.1235	92.4883	93.4856	87.7915	86.9873	85.8935	85.218	84.6389	83.9312
30.075	100.048	99.4692	99.0188	97.8929	93.7751	92.3597	85.0893	86.1187	79.8134	79.1057	78.0762	77.4972	77.079	76.0495
40.1	100.306	99.6622	98.5041	97.3782	90.3973	89.1427	80.5212	81.9688	75.9209	75.5348	74.6662	74.2802	73.8298	73.2508
50.1233	99.9518	99.2118	97.7642	96.7991	88.0489	86.7299	78.1406	79.2022	73.9907	73.5403	73.0577	72.5752	72.1892	71.8996
60.1483	99.8874	99.437	97.346	96.4131	86.5048	85.5396	76.9503	77.9154	73.1221	72.6395	72.1248	71.7388	71.3206	71.0632
70.1717	99.7909	99.4048	96.6704	95.834	85.5075	84.7354	76.1139	77.2077	72.2857	72.157	71.3527	70.9989	70.8702	70.452
80.1967	99.7909	99.2762	96.2522	95.641	84.7354	83.8025	75.5348	76.1782	71.964	71.4171	70.7094	70.4842	70.2268	70.0016
90.2217	99.6622	99.2762	95.8018	95.2871	84.092	83.4486	74.7949	75.5348	71.3206	71.1276	70.0981	70.0016	69.6477	69.4547
100.248	99.6944	99.1797	95.4801	94.8046	83.6738	82.5157	74.6019	75.1166	71.1597	70.7415	69.7442	69.6477	69.326	69.2939
110.272	99.5657	99.2762	94.9976	94.7081	82.9982	82.4192	74.3124	74.7949	70.645	70.3233	69.326	69.2617	69.133	68.747
120.297	99.4048	99.0832	94.7081	94.4829	82.58	82.1618	73.8298	74.3767	70.5485	70.0016	69.0043	68.7148	68.9078	68.4253
130.318	99.4692	99.2762	94.322	94.3542	82.1618	81.5506	73.5403	74.1515	70.259	69.8408	68.94	68.4575	68.8113	68.2001
140.345	99.5335	99.3405	94.129	94.2899	82.0331	81.6471	73.1864	73.7655	70.2268	69.4869	68.6505	68.3931	68.4896	68.0392
150.367	99.7266	99.4692	93.5178	93.743	81.7114	80.875	72.8969	73.2508	69.6477	69.1652	68.5861	68.0071	68.2644	67.7497
160.393	99.6622	99.3405	93.2926	93.2282	81.5184	80.6498	72.6074	73.2186	69.5512	69.0687	68.3931	67.9106	68.1036	67.8141
170.418	99.5657	99.244	93.1639	93.2604	81.1967	80.4568	72.2213	72.8647	69.1652	68.7792	68.0714	67.6532	67.8784	67.2672
180.442	99.437	99.3084	93.0352	92.9709	80.8428	79.8134	72.0283	72.5752	69.0365	68.554	67.9106	67.3637	67.6532	66.9455
190.467	99.5014	99.5014	92.5205	92.6814	80.9394	79.7491	71.6423	72.5109	69.2617	68.2966	67.6532	67.428	67.5245	66.8811
200.492	99.3727	99.4692	92.2953	92.231	81.068	79.6526	71.7709	72.4143	68.9722	68.2644	67.5245	67.1063	67.3958	66.849
210.517	98.9545	99.1475	92.1023	91.6841	80.3603	79.1057	71.2884	72.0283	68.6826	68.0071	67.3637	66.9455	67.235	66.5594
220.542	98.9223	99.0832	91.4911	91.6519	80.1673	78.5266	70.9024	72.1248	68.2644	67.7176	67.3637	66.7846	66.849	66.3342
230.567	98.6328	99.3405	91.3946	91.4589	79.6204	78.5266	70.7415	71.6744	68.0714	67.3637	67.0098	66.7203	66.7846	66.3342
238.587	98.5363	99.437	91.2981	91.2981	79.5239	78.4301	70.7094	71.6101	68.1679	67.2672	67.042	66.7846	66.7203	66.1412
	Buffer		30 µM L-Ala		100 µM L-Ala		300 µM L-Ala		1 mM L-Ala		3 mM L-Ala		10 mM L-Ala			GerAB [L199S]
0	99.9859	100.014	99.7603	99.168	99.4218	99.7321	100.24	100.07	99.0833	100.776	100.691	100.409	99.3372	99.5628
10.0607	101.283	100.691	100.804	100.183	100.014	99.2808	94.7962	94.0629	90.1706	89.6912	87.2373	85.404	86.9271	85.4322
20.1225	102.609	102.158	99.9859	99.9013	91.6937	90.8194	80.581	79.4246	75.4196	74.6298	73.3606	72.6837	73.1914	72.6555
30.1856	102.947	101.706	95.4449	95.9526	82.3297	82.2169	72.8529	72.6555	69.2991	69.3837	68.7068	68.4248	69.0735	68.7914
40.2454	102.919	101.594	91.8347	92.7373	77.1964	76.5759	69.3273	69.7786	67.5222	67.4658	67.212	66.7043	66.9863	67.3248
50.307	101.876	100.465	88.5066	89.5783	73.4734	73.1914	67.0991	67.3248	66.7043	66.4786	66.1684	66.0838	66.2812	66.4786
60.3675	101.819	100.07	86.081	87.2373	71.2734	71.1042	65.9427	66.535	65.8863	65.6043	65.4633	65.2658	65.0402	65.5197
70.4288	101.509	100.465	84.3605	85.6861	69.976	69.835	65.0966	65.2376	65.153	65.2094	64.5325	64.6453	64.1376	65.012
80.491	101.311	100.268	82.9784	83.6835	69.1581	68.9607	64.6453	64.8428	64.8992	64.8992	63.9966	64.1094	63.8838	64.2787
90.5534	101.199	100.353	81.8784	82.2169	68.0581	68.0863	64.3351	64.3069	64.6453	64.7017	63.8556	63.9402	63.6864	63.8556
100.614	101.142	100.183	80.8913	81.9348	67.7478	67.635	64.1376	63.9684	64.2787	64.2787	63.7146	63.6864	63.6582	63.771
110.676	100.86	100.127	79.9887	80.5246	67.0991	66.8453	63.6864	63.9402	63.8838	64.0248	63.1505	63.6582	63.6582	63.7146
120.739	100.888	99.9577	79.2554	80.1861	66.6197	66.6479	63.4043	63.6582	63.5735	63.8274	63.2915	63.2915	63.2069	63.4889
130.8	101.001	99.7321	78.4375	79.481	66.253	66.3094	63.3761	63.3761	63.4043	63.3479	63.2069	63.2069	62.9248	63.7992
140.863	100.522	99.8731	77.7323	78.7195	66.0556	66.5914	63.2915	63.2915	63.0376	63.1505	62.9248	62.953	62.671	63.1787
150.923	100.099	99.5628	77.1964	77.8452	65.5479	65.6043	63.0095	63.2915	62.812	63.0941	62.5582	62.953	62.4736	62.953
160.984	100.042	99.5346	77.1118	77.1682	65.294	65.012	63.0659	63.5171	62.4171	62.7838	62.6146	62.7556	62.2761	62.6992
171.043	99.8449	99.1398	76.1529	76.8298	65.3786	65.4915	62.7274	62.7556	62.3889	62.6992	62.53	62.6146	62.1351	62.4736
181.105	99.3654	99.1115	75.758	77.0836	65.012	65.294	62.4736	62.7556	62.2197	62.5864	62.1069	62.4736	62.0787	62.3607
191.166	99.2244	98.9423	75.5606	76.3503	64.6453	66.7607	62.3607	62.5864	61.9377	62.3325	61.9941	62.3607	61.9377	62.3325
201.228	98.9423	98.7167	75.3349	75.9272	64.2787	64.3069	62.1633	62.5018	61.7966	62.2479	61.8813	62.2761	61.8248	62.1915
211.288	98.5192	98.491	74.9401	75.6452	64.1941	63.912	61.9095	62.5582	61.712	62.1351	61.7684	62.1633	61.7966	62.1069
221.35	98.6885	98.3218	74.9119	75.2503	63.9966	63.6864	61.9095	62.3607	61.7402	61.9659	61.8248	62.1351	61.7402	62.0787
231.413	98.4628	98.35	74.2631	75.5888	63.8274	63.5171	61.712	62.1915	61.7402	61.9377	61.6838	62.0787	61.7966	61.9941
239.463	98.209	97.927	74.1221	75.9272	63.6582	63.3479	61.6556	62.1351	61.7684	61.8813	61.7684	61.9659	61.6838	61.8248

## Sheet: Supplementary Figure 5a
Time [min]	Buffer		50 mM L-Thr		50 mM L-Asn		5 mM L-Ser		3 mM L-Val		1 mM L-Ala			WT GerAB
0	98.955	101.045	98.8339	98.9247	97.2891	98.1372	99.1368	99.0156	99.167	99.1065	98.8036	99.682
10.0217	100.863	101.227	101.742	100.833	101.075	100.045	99.8637	101.227	99.5002	99.4699	96.3501	98.0463
20.04	102.62	102.65	102.953	102.772	101.984	100.227	100.56	101.863	99.4397	99.3791	85.2946	88.8384
30.06	102.499	102.953	104.407	104.286	103.105	100.257	101.318	102.044	96.3501	97.5617	71.3615	74.3601
40.085	102.65	102.772	105.71	105.164	103.317	100.288	102.772	102.135	93.2304	94.6842	65.4551	67.0604
50.1067	103.014	102.984	106.164	105.528	102.772	99.7122	102.378	101.106	88.8384	90.6558	62.9108	64.4556
60.13	102.741	102.499	105.921	105.285	102.287	99.5911	101.469	99.3185	84.8402	86.7484	61.6084	62.9714
70.1583	102.65	103.529	106.073	105.528	102.529	99.3791	101.408	98.7127	82.2051	84.2041	60.6694	62.093
80.1817	103.105	105.134	106.346	106.194	103.256	99.4699	101.469	98.7127	80.8118	82.8411	60.5482	62.1839
90.2017	103.347	106.194	105.71	106.679	103.65	99.7122	100.651	98.319	78.9944	81.0541	60.0939	61.5781
100.223	103.105	106.618	106.073	106.982	103.195	99.5911	100.318	97.7737	77.6617	79.6305	59.7304	61.1843
110.245	102.923	106.648	105.8	107.194	104.104	100.136	100.076	97.592	76.8136	78.4795	59.4881	60.8511
120.27	103.347	107.951	106.982	107.769	104.619	100.257	100.227	97.4708	75.7232	77.6011	59.579	60.6694
130.293	102.226	107.315	105.952	107.315	103.377	99.5002	99.4094	96.5016	74.0572	75.3597	58.3977	59.791
140.317	102.62	108.072	106.739	108.375	104.044	99.5911	99.4094	96.4713	72.9971	74.2693	58.428	59.5184
150.342	101.832	107.678	107.103	108.133	103.983	99.1973	98.6824	96.229	72.2096	72.9971	58.1554	59.1246
160.365	101.923	108.738	107.194	108.557	104.407	99.0762	98.743	96.1684	71.513	72.2399	57.9736	58.8217
170.387	102.166	109.072	107.618	108.224	104.347	99.167	98.5613	95.8352	70.786	71.8764	58.0039	58.6703
180.412	101.499	108.799	107.285	108.617	104.407	99.167	97.8343	95.502	70.1499	70.9677	57.6708	58.1554
190.435	101.621	109.284	107.194	108.738	104.589	99.1973	98.0161	95.4112	69.6047	70.4225	57.5496	57.7919
200.46	101.408	109.496	107.254	108.708	104.407	99.3185	96.9559	95.1992	68.7566	69.7865	57.3073	57.3679
210.482	101.045	109.859	107.254	108.829	104.316	99.0459	96.6833	95.078	68.4234	69.4533	57.1255	57.2164
220.508	100.803	109.677	106.982	109.132	104.558	99.5911	96.441	94.7145	67.9691	68.9081	56.7621	57.1558
230.53	100.591	110.404	107.375	109.496	104.892	99.2276	96.1987	94.7448	67.2119	68.4234	56.7318	57.1558
238.547	100.227	110.586	106.8	109.102	104.952	98.9247	95.8655	94.7145	66.8787	68.1508	56.1866	56.8529
Time [min]	Buffer		50 mM L-Leu		25 mM L-Arg		5 mM L-Cys		5 mM L-Ile		1 mM L-Ala			WT GerAB
0	101.181	98.819	101.232	98.2285	102.336	101.412	100.924	100	101.618	98.5879	100.462	100.128
10.0626	103.029	102.799	101.54	101.797	104.236	104.775	102.696	103.209	102.927	103.774	98.5366	100.231
20.1243	103.928	103.594	102.67	103.286	105.802	105.905	103.389	103.415	103.902	104.082	85.2632	88.7548
30.1845	104.467	105.263	104.133	104.159	104.673	104.544	101.54	101.823	102.285	102.131	70.4493	73.5558
40.2468	104.647	106.752	104.878	103.98	104.056	103.646	98.973	99.3838	98.5879	98.665	64.2362	65.5456
50.3085	104.159	107.728	104.031	104.57	103.184	102.978	96.534	97.1245	94.7882	94.9166	61.3607	62.5931
60.3712	103.594	107.6	103.415	104.287	102.413	102.901	94.9166	94.7882	91.887	91.8357	59.9743	60.7702
70.4315	103.62	107.933	103.209	103.954	101.335	102.285	93.2477	93.068	89.3196	89.3967	58.9474	59.6406
80.4943	102.003	107.779	102.619	103.466	100.128	102.182	92.1951	91.8614	87.2914	87.3941	58.3825	58.7677
90.5558	101.258	108.626	102.285	103.338	99.5892	101.438	91.1425	91.0141	85.5713	85.6483	57.8177	58.1515
100.619	100.282	108.472	102.234	102.85	99.0757	100.565	89.9872	90.2182	84.0565	84.0308	57.5096	57.7407
110.679	98.9987	105.879	101.489	102.105	98.742	99.846	89.2426	89.371	82.5674	82.6958	56.9962	57.4069
120.742	98.4339	103.825	101.053	102.003	97.7407	98.8447	88.113	88.8318	81.2837	81.5918	56.7137	57.1245
130.803	97.9461	102.336	100.462	102.182	97.715	98.4339	86.9063	87.6765	80.0257	80.5392	56.5083	56.9448
140.862	97.3042	100.642	100.051	101.823	97.1245	97.5867	85.6739	87.1117	78.9474	79.3581	56.3543	56.611
150.924	97.0732	99.846	99.4865	102.054	96.9191	97.0988	85.0064	86.0847	77.8177	78.3312	56.0205	56.4313
160.984	96.5597	99.5122	98.6136	101.669	96.5597	96.7908	84.2362	85.1605	76.8421	77.4839	55.7895	56.3543
171.047	96.2516	99.1271	97.7664	101.463	96.3029	96.38	83.4146	84.3389	76.0205	76.1746	55.7124	56.2773
181.106	95.8408	98.6906	97.0988	101.027	95.9949	96.0976	83.0038	83.6457	75.1733	75.2503	55.5841	56.1232
191.169	95.8152	98.1771	96.6624	100.822	95.6098	95.5327	82.362	83.0295	74.5571	74.5315	55.4814	55.9692
201.228	95.5327	97.715	96.4827	101.027	95.3787	95.353	81.6175	82.3363	73.9923	73.8639	55.3787	55.8152
211.29	95.2503	97.638	95.8408	100.385	95.3273	95.3017	80.9756	81.7715	73.2477	73.1451	55.2503	55.7638
221.353	94.9166	97.2272	95.3787	100.359	94.9422	94.8395	80.6162	81.3864	72.5802	72.5289	55.199	55.7381
231.414	94.6855	97.1245	95.3787	100	94.8395	94.5828	80.2824	81.0013	72.3492	72.2208	55.1219	55.6354
239.464	94.6598	96.9191	95.0963	99.6919	94.6342	94.5315	79.7946	81.0783	71.7587	71.733	55.0706	55.5584

## Sheet: Supplementary Figure 5b
Time [min]	Buffer		50 mM L-Thr		50 mM L-Asn		5 mM L-Ser		3 mM L-Val		1 mM L-Ala			GerAB [V101C]
0	100.532	99.4679	100.366	99.0023	100.2	100.466	102.261	99.867	99.4679	100.133	99.7672	100.432
10.0217	100.466	99.3681	100.865	99.5677	101.231	101.596	102.86	101.53	100.831	99.9667	96.1091	95.7433
20.04	101.463	100.1	101.663	100.333	102.162	102.394	103.592	102.261	100.964	100.067	88.8593	88.1942
30.06	102.195	100.964	101.796	100.2	102.461	102.827	104.091	103.059	99.5677	98.4037	82.1084	81.9089
40.085	102.328	101.896	102.361	100.765	103.492	104.091	104.922	103.824	97.1733	96.0093	79.4812	78.2507
50.1067	103.093	102.827	102.428	101.563	104.124	104.656	105.387	104.091	95.4107	94.0472	76.8208	76.2887
60.13	102.295	103.957	102.461	101.397	103.791	105.022	104.323	104.556	93.9142	92.717	75.2577	75.0582
70.1583	101.995	105.354	102.594	101.397	103.425	104.623	105.387	104.656	92.2514	91.0209	74.5261	74.0605
80.1817	103.326	105.753	102.494	101.031	104.024	105.288	106.485	104.756	91.5198	90.0898	74.2601	73.7945
90.2017	103.359	107.15	102.793	101.164	104.257	105.354	107.084	104.124	90.4889	89.6242	73.6615	73.3289
100.223	103.525	107.815	102.461	101.197	104.224	104.822	105.62	103.991	89.2917	88.1942	73.5949	72.8966
110.245	103.226	106.917	103.059	100.599	104.822	104.889	104.922	103.858	88.56	87.2298	73.2624	72.697
120.27	104.157	106.851	103.625	100.632	105.72	104.889	105.321	104.855	87.8949	87.1965	73.2291	72.6638
130.293	103.658	105.121	101.763	100.166	103.059	104.29	105.188	103.658	86.6977	85.9993	72.5973	72.1317
140.317	103.592	104.523	102.461	100.466	103.292	105.421	105.72	103.858	86.3651	85.7665	72.5973	72.3645
150.342	102.793	103.924	101.962	101.031	104.124	106.219	105.953	103.625	85.7333	84.8021	72.5973	71.7991
160.365	103.326	105.354	101.896	100.964	105.52	107.216	107.15	103.824	85.301	84.4696	73.1294	71.7326
170.387	103.824	105.387	102.394	100.366	106.086	107.882	106.152	103.558	84.9684	83.9707	72.7303	71.5331
180.412	103.824	105.221	101.896	99.6009	105.321	108.68	105.787	103.625	84.4363	83.6049	72.6638	71.4001
190.435	104.124	104.689	101.729	98.9691	104.689	109.611	105.919	103.592	84.004	83.2058	72.431	71.5663
200.46	103.326	103.725	102.461	99.9002	104.024	110.143	105.62	103.459	83.8377	82.441	72.0984	71.6329
210.482	103.326	104.356	103.791	99.9002	103.791	109.312	105.52	103.558	83.4386	82.1417	72.2315	71.0675
220.508	102.527	103.159	103.658	100.432	104.556	109.079	104.889	103.691	82.84	81.7759	72.0984	71.2338
230.53	102.394	102.927	104.29	101.264	105.52	109.278	104.855	103.192	82.1084	81.41	71.6994	71.3003
238.547	102.86	103.891	103.558	100.565	105.121	109.445	104.955	103.126	81.6096	81.2438	71.7326	71.1008
Time [min]	Buffer		50 mM L-Leu		25 mM L-Arg		5 mM L-Cys		5 mM L-Ile		1 mM L-Ala			GerAB [V101C]
0	100.937	99.0631	99.4546	97.9164	100.909	99.147	98.4757	99.119	100.462	99.8462	100.797	100.266
10.0626	100.825	99.5385	88.1835	87.8199	102.951	101.133	98.7554	99.6504	90.8404	90.3929	98.4757	97.6926
20.1243	101.105	99.986	78.8421	78.5345	102.643	101.692	94.784	95.4552	80.2126	80.7439	88.9946	88.575
30.1845	101.049	101.44	73.1087	73.1087	102.391	101.245	89.6658	90.8684	74.1714	74.7588	82.45	81.7228
40.2468	100.35	101.356	70.6754	70.7314	102.224	101.077	85.8341	87.2885	71.7942	72.1857	78.926	78.5624
50.3085	99.9581	101.189	69.4448	69.5847	102.056	100.797	83.0094	84.7993	70.6754	70.9551	77.4437	76.4089
60.3712	99.2868	100.182	69.0533	68.4939	101.356	100.545	80.7719	83.8764	69.9203	70.1161	75.458	75.0385
70.4315	99.147	99.119	68.3261	68.0464	101.86	99.9301	79.7371	81.3593	69.5008	69.7525	74.591	74.3952
80.4943	98.8114	98.5596	68.0464	67.9625	100.573	99.6224	78.059	80.0727	69.0533	69.2211	73.6121	73.6401
90.5558	98.1681	98.3639	67.9066	67.3752	100.154	98.7275	76.8843	79.0379	68.5219	68.7177	72.9408	72.801
100.619	97.8884	98.0003	67.9905	67.3752	99.8182	98.6156	75.9055	78.1149	68.1583	68.5778	72.4654	72.0179
110.679	97.4689	98.4478	68.6617	66.9836	99.5385	98.28	75.0944	77.2479	67.8227	68.2142	71.7662	71.8221
120.742	97.2731	97.2451	67.2353	66.9836	99.2588	97.8884	74.3113	76.7445	67.3752	67.9625	71.3467	71.6823
130.803	96.9934	96.9375	67.4591	66.7599	99.2588	98.28	73.5562	75.9055	67.0675	67.8507	70.8712	71.039
140.862	96.49	96.6858	66.7319	66.7879	98.9792	97.4968	72.9968	75.3461	66.676	67.7388	70.6475	70.4797
150.924	96.0984	96.3781	66.5641	66.5362	98.7834	97.3011	72.5213	74.8427	66.4243	67.6269	70.2839	70.2
160.984	96.0984	96.3502	66.1166	66.0327	98.8673	97.357	72.1577	74.4511	66.2005	66.9836	69.9762	70.0322
171.047	96.1544	96.3502	65.8649	65.9488	98.4478	97.1053	71.5704	73.7519	65.9488	66.5641	69.8084	69.6686
181.106	95.8467	96.0984	65.837	65.753	98.5037	97.0214	71.2068	73.2485	65.6971	66.3683	69.6966	69.4448
191.169	95.7349	95.8188	65.3615	65.753	98.224	96.7138	70.9271	72.9129	65.5293	66.0048	69.5287	69.305
201.228	95.6789	95.651	65.3055	65.3055	98.0003	96.4061	70.5915	72.5493	65.3335	65.6412	69.3609	69.2211
211.29	95.3992	95.7908	65.0818	65.5852	97.9723	96.6858	70.172	72.2137	65.2216	65.4454	69.1651	68.9973
221.353	95.2035	95.3992	64.9979	65.1937	97.8045	96.49	69.9483	71.962	64.9979	65.1657	69.0812	68.8855
231.414	95.2594	94.8679	64.8021	64.7742	97.9164	96.3222	69.6686	71.5984	64.8581	64.942	68.9414	68.8016
239.464	95.2314	94.9518	64.8021	64.8021	97.6367	96.2383	69.5287	71.3467	64.7182	64.7742	68.8855	68.6338

[truncated: 8 more sheets: Supplementary Figure 5c, Supplementary Figure 5d, Supplementary Figure 5e, Supplementry Figure 5f, Supplementary Figure 6a, Supplementary Figure 6b, Supplementary Figure 6c, Supplementary Figure 8]
